# Supplementary material for: Synergistic target network construction and dynamic simulation analysis based on a prospective systems pharmacology strategy
Source: Medicine (Baltimore). 2025 Oct 24;104(43):e45369. doi: 10.1097/MD.0000000000045369 (PMC12558310; doi:10.1097/MD.0000000000045369)
Supplement: Supplementary file 1 [file medi-104-e45369-s001.xlsx]

## Sheet: Supplemental Digital Content 01
Targets of Sanghuang	Targets T2DM	Intersection Targets
BCHE	CTRCT8	BCHE
CACNA1A	PTPRZ2	CACNA1A
CACNA1B	B3GALT6	CACNA1B
CACNA1C	TAS1R3	CACNA1C
CACNA1D	GABRD	CACNA1D
CACNA1E	ESPN	CACNA1E
CACNA1F	TAS1R1	CACNA1F
CACNA1G	KIF1B	CACNA1G
CACNA1H	MTOR	CACNA1H
CACNA1I	UBIAD1	CACNA1S
CACNA1S	PLOD1	CACNA2D1
CACNA2D1	MFN2	CACNA2D3
CACNA2D2	EA8	CYP27B1
CACNA2D3	CLCNKA	NR1I3
CACNA2D4	CLCNKB	RORA
CACNG3	EPHA2	RXRA
CYP27B1	SDHB	VDR
NR1I3	PADI2	ADRA1A
RORA	PADI1	ADRA1B
RXRA	PADI3	ADRA1D
VDR	PADI4	ADRA2A
ADRA1A	PADI6	ADRA2B
ADRA1B	TAS1R2	ADRA2C
ADRA1D	ALDH4A1	DRD1
ADRA2A	DDOST	DRD2
ADRA2B	HSPG2	DRD3
ADRA2C	WNT4	DRD4
DRD1	EPHB2	DRD5
DRD2	RHCE	HTR1A
DRD3	DHDDS	HTR1B
DRD4	ZDHHC18	HTR1D
DRD5	KDF1	HTR2A
HTR1A	PTPRU	HTR2B
HTR1B	PTP4A2	HTR2C
HTR1D	FNDC5	HTR6
HTR1F	ZMYM6	ACHE
HTR2A	ZMYM4	ODC1
HTR2B	PSMB2	AKT1
HTR2C	ZMPSTE24	MGAM
HTR6	COL9A2	GOT1
HTR7	HIVEP3	PPARA
ACHE	P3H1	PTGS1
ODC1	PTPRF	PTGS2
AKT1	TMEM53	RARA
MGAM	DYNLT4	RARB
GOT1	TOE1	RARG
PPARA	MMACHC	RXRG
PTGS1	PRDX1	SLCO1B3
PTGS2	POMGNT1	TLR2
RARA	UQCRH	ALOX5
RARB	FOXE3	CHUK
RARG	DIO1	NOS2
RXRG	BSND	PPARG
SLC22A8	PCSK9	APRT
SLCO1B3	C8A	CASR
TLR2	C8B	CP
AKR1C1	ALG6	FEN1
AKR1C2	PGM1	GRIA3
ALOX5	DYNLT6	GSK3B
CHUK	ZRANB2	HBB
NOS2	ZZZ3	HDAC8
PPARG	COL24A1	SRC
APRT	WS2B	TFRC
CASR	DBT	TOP1
CP	COL11A1	CYP2C9
EGLN1	CELSR2	SELP
FEN1	AMPD2	RAC1
GRIA3	WNT2B	HMOX1
GSK3B	PTPN22	CYP1A1
HBB	NRAS	CTSC
HDAC8	NGF	KCNN4
IL4I1	ATP1A1	NFKB1
IMPA2	HSD3B2	TLR4
PDCD6	HSD3B1	TNF
SRC	HJV	CYP2D6
TFRC	GJA8	CYP3A4
TOP1	SF3B4	MAPK3
CYP2C9	PIP5K1A	GFAP
SELP	PSMB4	PRKCB
RAC1	ATP8B2	CYP1A2
HMOX1	PMVK	CYP2C19
CYP1A1	DPM3	MAPK1
BCHE	GBA1	NFE2L2
CTSC	PKLR	HDAC2
KCNN4	FDPS	HMGCR
NFKB1	LMNA	ITGAL
TLR4	BDET	CASP3
TNF	NTRK1	ADRB1
CYP2D6	KIRREL1	ARRB2
CYP3A4	SPTA1	CALCA
MAPK3	CADM3	CHRM1
GFAP	ADAMTS4	CHRM2
PRKCB	NDUFS2	FGFR2
CYP1A2	MPZ	SCN10A
CYP2C19	NOS1AP	SCN11A
MAPK1	DDR2	SCN2B
NFE2L2	FASLG	SCN4B
HDAC2	PAPPA2	SCN5A
HMGCR	PDCN	SCN9A
ITGAL	TSEN15	SLC6A2
CASP3	EDEM3	SLC6A3
ADRB1	PHA2A	SLC6A4
ARRB2	PTPRC	TNFSF11
CALCA	PFHB2	ATP1A4
CHRM1	CACNA1S	ATP1B1
CHRM2	IGFN1	ESRRG
FGFR2	PTPN7	FXYD2
HTR1E	LAMB3	GPER1
SCN10A	PTPN14	HCAR2
SCN11A	USH2A	HSD17B2
SCN2A	MIA3	KCNJ11
SCN2B	EA3	NR1I2
SCN3A	WNT14	ESR2
SCN4B	WNT3A	ESR1
SCN5A	NUP133	CTSS
SCN8A	GALNT2	EPHB2
SCN9A	COG2	ADORA2A
SLC6A2	GNPAT	ADORA2B
SLC6A3	COA6	ADORA3
SLC6A4	TBCE	AR
TNFSF11	B3GALNT2	CYP19A1
ATP1A4	EDARADD	ITPR3
ATP1B1	MTR	NR3C2
CHRNA4	COX20	PDE11A
ESRRG	ALLC	PDE3A
FXYD2	CTRCT29	PDE4C
GPER1	ETM2	PDE4D
HCAR2	HYT3	PDE6C
HSD17B2	PEE2	PDE8B
KCNJ11	PPKP3	PGR
NR1I2	FAM110C	PIK3CA
ESR2	SH3YL1	PIK3CD
ESR1	ACP1	SDHA
CTSS	ALKAL2	GLDC
EPHB2	TMEM18	AGXT2
ADORA2A	SNTG2	GAD1
ADORA2B	TPO	ALAS2
ADORA3	PXDN	BCAT1
AR	MYT1L	CTH
CYP19A1	EIPR1	TAT
ITPR3	TRAPPC12	AGXT
NR3C2	ADI1	SDS
PDE11A	RNASEH1	HDC
PDE1B	RPS7	SGPL1
PDE3A	COLEC11	PYGM
PDE4C	SOX11	OAT
PDE4D	NRIR	BCAT2
PDE6C	CMPK2	GOT2
PDE7B	RSAD2	ANXA1
PDE8B	DFNB47	GABRA2
PGR	RNF144A	GABRA4
PIK3CA	ID2	GABRD
PIK3CD	KIDINS220	GABRG3
SDHA	MBOAT2	GRIN2B
GLDC	DDEF2	GRIN3A
AGXT2	ITGB1BP1	NR3C1
GAD1	CPSF3	SIGMAR1
ALAS2	ADAM17
SDSL	TYHAQ
BCAT1	RAF1B
CTH	GRHL1
TAT	KLF11
AGXT	CYS1
SDS	RRM2
HDC	HPCAL1
SGPL1	ODC1
CCBL1	NOL10
PYGM	ATP6V1C2
OAT	PDIA6
GADL1	KCNF1
BCAT2	ROCK2
GOT2	E2F6
ANXA1	GREB1
GABRA2	NTSR2
GABRA3	LPIN1
GABRA4	CLQTL2
GABRA6	GEFSP4
GABRB2	KTCN4
GABRD	TRIB2
GABRG1	LRATD1
GABRG3	NBAS
GABRQ	DDX1
GRIN2B	MYCNUT
GRIN3A	MYCNOS
NR3C1	MYCN
SIGMAR1	GACAT3
CHRM5	VSNL1
CHRNA2	SMC6L1
	GEN1
	MSGN1
	KCNS3
	RDH14
	NT5C1B
	ODD
	WDR35
	MATN3
	LAPTM4A
	SDC1
	PUM2
	RHOB
	AI1A
	ALDH4
	ALPS4
	ARHB
	ARMS
	ATPID
	BABS
	BCATE2
	C1orf172
	C1orf22
	C1orf31
	CACNL1A3
	CAPON
	CCV
	CD45
	CDG1C
	CDG2T
	CLK1
	CMT1B
	CMT2A
	CMT2DD
	CN1B
	CPSF73
	CX50
	D2S448E
	DBA8
	DHAPAT
	DHHC18
	ECK
	ED3
	EDM2
	EDM5
	EEF1A2BP1
	EGFL2
	EL2
	EPHT3
	ERP5
	ETM
	FACE1
	FAM150B
	FAM36A
	FAM84A
	FKHL12
	FPS
	FRAP1
	FRCP2
	GEFSP5
	GLEPP1
	GSD14
	HDS
	HFE2A
	HMAG
	IBGC10
	ICAP1
	IGSF4B
	KCS
	KH1
	KIAA0214
	KIAA0235
	KIAA1106
	KRC
	KV9.3
	LAR
	LBP32
	LDLC
	LEPRE1
	LH1
	LINC01458
	LMN1
	LPCAT4
	MC1DN6
	MC3DN11
	MDDGC15
	MEB
	MGC39558
	MRD27
	NAG
	NAOFEN
	NARC1
	NCYM
	NEPH1
	NET4
	NGFB
	NMYC
	NPHS18
	NPHS2
	NTRKR3
	OSR1
	OST
	OZEMA16
	PADI5
	PAP
	PAPPE
	PCH7
	PEOB2
	PEP
	PEZ
	PHA2
	PK1
	PLC
	PMK
	PQBP5
	PRAAS3
	PRXI
	PTP4A
	RAFI63
	RHNA
	RP39
	SDH2
	SDR7C4
	SEMDJL1
	SEN15
	SERKAL
	SF3B49
	SIPL
	SMC6
	SPG63
	STL2
	SYN5
	T1R1
	T1R2
	T1R3
	TACE
	TANGO1
	TCTEX1D1
	TCTEX1D4
	TERE1
	TIEG2
	TNFSF6
	TPX
	TRB2
	TRKA
	TSSC1
	TTC15
	TXDI1
	UHS1
	UIP4
	USH1M
	VILIP
	VIPERIN
	WNT13
	ZNF258
	ZNF262
	ZNF265
	3MC2
	AIRP
	APT1LG1
	ARH6
	ASMD
	AUGA
	BNAH2
	C1orf19
	CATLPH
	CCHL1A3
	CDG1T
	CDG2Q
	CDG2V
	CMT2A1
	CMT2A2A
	CMTDID
	CNSHA2
	CTDI
	CTPP1
	CTRCT1
	DFNA37
	DRT
	ECTD12
	EDA3
	EDSSPD2
	EMD2
	FGLDS1
	FKLF1
	GAMOS8
	GROS1
	HCHOLA3
	HLP3
	HOA
	HOMGSMR2
	HSAN5
	ICAP1A
	IDDMOH
	JEB1B
	KCS1
	KIAA0161
	KIAA0230
	KIAA0425
	KIAA0464
	KIAA1336
	LCA
	LHONAR2
	LLH
	MC4DN11
	MC4DN13
	MDDGA11
	MDDGA3
	MDDGB15
	MEGF3
	MGR
	MRD39
	MSUD2
	NEDMHSN
	NISBD1
	NPHS23
	NS6
	NSE1
	OST48
	P5CDH
	PAD
	PAGA
	PAN2
	PCH9
	PEBAS
	POROK1
	POROK9
	PRL2
	PTPN8
	PTPU2
	RCDP2
	RP59
	SAP49
	SCCD
	SDHIP
	SINO
	SJS
	SKS
	SL1
	SOPH
	SPH3
	SRN1
	SSDA
	STE24
	STL5
	TANGO
	TDH2A
	THMA2
	TKT
	TSLL1
	XWNT2
	ZIS
	AFD1
	ALGAZ
	CDG1R
	CED2
	CMNS
	CTPA
	CTRCT34
	CZP1
	DEDSM
	DSS
	ECTD11B
	EDSKCL1
	ERK
	FASL
	FH3
	FKLF
	FPLD2
	HH13
	HMSN6A
	HRD
	HS3
	ICAP1B
	ILFS2
	IMD105
	JEB1A
	KIAA0268
	LYP
	MADB
	MDDGB3
	MPAPA
	NBLST1
	NECL1
	NKEFA
	NPHS22
	OI8
	OS2
	PCH2F
	PPGL4
	PRG2
	RHOH6
	SJA
	TTPP1
	VENARG
	WRCN
	ALPS1B
	ARCC2
	ASGD2
	CAE1
	CHN2
	CMD1A
	CMT2A2B
	ECTD11A
	HOKPP1
	HPP
	LDLCQ1
	MC2DN4
	MDDGC3
	MODY7
	NCMS
	ODCD2
	PCBC
	PEAMO
	PXN
	RSDM1
	SEMDBCD
	SJS1
	SRTD7
	SYNCAM3
	AAT11
	CAPB
	CMT2FF
	COPOA
	CTRCT6
	FHCL3
	HGPS
	MHS5
	MSL
	RP76
	ASGD7
	BDPLT22
	CMYO18
	LGMDR15
	ABCC8
	INS
	GCK
	HNF1A
	KCNJ11
	WFS1
	INSR
	HNF4A
	HNF1B
	APOB
	PPARG
	PDX1
	TTN
	NF1
	IL6
	CACNA1A
	AKT2
	NEUROD1
	PAX4
	RET
	LIPC
	SLC2A2
	TSC2
	TCF7L2
	BRCA2
	ENPP1
	APOE
	ACE
	IRS1
	TP53
	TERT
	POMT2
	FOXP3
	COL1A1
	INS-IGF2
	IL2RA
	TNF
	BSCL2
	LPL
	GLIS3
	COL1A2
	PLEC
	SLC30A8
	APOA1
	VWF
	CTLA4
	TGFBR2
	TTN-AS1
	SDHA
	MLH1
	CDKAL1
	LDLR
	MEN1
	AIRE
	SLC2A1
	HFE
	SLC2A4
	ADIPOQ
	UCP2
	VEGFA
	AQP2
	EIF2AK3
	IGF2BP2
	AVPR2
	RETN
	CEL
	NPC1
	AARS1
	IRS2
	SCN9A
	NEB
	TFR2
	IGF1
	FGFR1
	CD36
	RYR2
	TGFB1
	NF2
	NAGLU
	MYO7A
	CAPN10
	COL3A1
	LIPE
	SLC19A2
	ALB
	IDS
	PTPN1
	DMD
	EXT2
	MTNR1B
	COL2A1
	PTF1A
	SERPINE1
	BLK
	KCNQ1
	DYSF
	FLNA
	GAA
	PTGS2
	TRAPPC11
	VDR
	KCNH2
	PTEN
	SMARCA4
	ZFP57
	IL2
	CDKN2A
	AVP
	STAT3
	LEP
	GARS1
	CAPN3
	CETP
	PPP1R3A
	NEFL
	APOC3
	HLA-DQB1
	WNK1
	HNRNPUL2-BSCL2
	MMP9
	MMP2
	APOA5
	COL5A2
	AGTR1
	SETX
	BCL2
	EP300
	PVT1
	HLA-DRB1
	LOC110121471
	RBPJ
	WRN
	SGCB
	PTPN11
	FGFR2
	GCG
	FBN1
	ACVRL1
	TBC1D4
	NKX2-2
	AGPAT2
	ADRA2A
	CP
	IFNG
	COL5A1
	GLB1
	NOS3
	CEP290
	IGHMBP2
	CRP
	MEG3
	IL1B
	CPT2
	RYR1
	EGFR
	PNPLA2
	PON1
	ERBB2
	G6PC1
	DNMT1
	LOC126862549
	IGF1R
	AGT
	CDH23
	FAS
	SOD1
	IL10
	PRKAR1A
	PMM2
	AKT1
	ABCB11
	PIK3CA
	GCGR
	MTHFR
	POMT1
	SMPD1
	TRPV4
	FTO
	PLIN1
	VHL
	RFX6
	SLC17A5
	BMP2
	PIK3R1
	OAS1
	CCL2
	KIF1A
	IL1RN
	GATA6
	STAT1
	MED25
	HMGA1
	GNAS
	C12orf43
	MAPK1
	DST
	DLD
	MIR126
	SYNE1
	PTPRN
	CAV1
	CYP11B2
	ITPR3
	SLC16A1
	FN1
	HLA-DQA1
	SLC26A2
	ESR1
	FGFR3
	TH
	IGF2
	SCN5A
	APOC2
	MAPK8IP1
	NPHS1
	ABCA1
	ACE2
	SOCS1
	PLA2G6
	ATM
	GATA4
	SPINK1
	AGL
	IER3IP1
	LIPA
	TNNT2
	DPP4
	GUSB
	MT-TL1
	GAS5
	CTNNB1
	GPD2
	XDH
	H19
	TSC1
	PRF1
	CCR5
	CISD2
	ADAMTS2
	IL4
	KRAS
	CACNA1H
	PLAGL1
	CDKN2B-AS1
	SCN1A
	BRCA1
	UGT1A1
	CDKN1B
	ARSA
	NFE2L2
	ADRB2
	MUTYH
	RBPJL
	SOD2
	FKRP
	COL4A3
	NOTCH2
	CFTR
	B2M
	HHEX
	NOS2
	TMEM70
	COL4A2
	HBB
	BRAF
	REN
	PKD2
	CAT
	FGF2
	SGSH
	GAD2
	DNM2
	TAB2
	HBA1
	APPL1
	CASR
	ATP7A
	AQP5-AS1
	MIR125A
	MIR29A
	HRAS
	NPC2
	LIPG
	MTTP
	CD40LG
	IAPP
	DHTKD1
	NEUROG3
	NR3C2
	CHEK2
	GNPTAB
	TLR4
	NCF2
	APP
	IDUA
	NIDDM4
	SH3TC2
	SCN4A
	SQSTM1
	CIITA
	DGAT2
	PYGM
	IL6-AS1
	LOC126859963
	TLR2
	PAX6
	PCDH15
	LINC01672
	BMPR1A
	CXCL8
	RPGRIP1L
	ICAM1
	IDH2
	FBXO38
	RELN
	GCDH
	PPARGC1A
	MIR21
	POLR1C
	POLG
	IFIH1
	RAF1
	MITF
	PIGO
	MSH2
	LEPR
	ALMS1
	LCAT
	BMPR1B
	AGTR2
	JAK2
	UMOD
	ARSB
	HIF1A
	GH1
	ENG
	TGFBR1
	PSMA3
	COL4A4
	FABP2
	SCN11A
	PRKN
	ATP13A2
	DYNC2H1
	DAG1
	PLAT
	CPT1A
	GHR
	TFG
	PRKCD
	SUMO4
	GYG1
	EDNRB
	COL11A2
	ADGRV1
	HSPB1
	SELP
	AKR1B1
	CACNA1C
	TERC
	SMAD4
	BAX
	BTK
	MC4R
	AGER
	CARD14
	RAB27A
	KDR
	SBF2
	HLA-B
	GDAP1
	ITGB2
	NEU1
	KDM6A
	SDHD
	BCKDHB
	APOA4
	CYP27B1
	HSD11B2
	EPO
	LRP5
	PNPLA3
	MIR29C
	F2
	NPPA
	BDNF-AS
	ITGA2
	SCO2
	PCBD1
	FIG4
	RBP4
	RECQL4
	CBS
	TNFRSF1A
	NLRP3
	LOC110121472
	TOR1AIP1
	ATXN2
	SLC25A13
	TYR
	SCN1A-AS1
	B4GALT7
	GMPPB
	SPTLC1
	KCNJ1
	TTR
	ERCC2
	BMP6
	HAMP
	MECP2
	NFKBIA
	BCKDHA
	TGFB2
	SCARB1
	CC2D2A
	IL2RB
	WT1
	GALNS
	EXT1
	PFKM
	FKTN
	CDKN2B
	KCNJ5
	MT-ND1
	GAD1
	LARGE1
	EDN1
	DNAJC3
	NFKB1
	MORC2
	ITPR1
	PIK3CG
	AR
	MKS1
	CASP8
	TSPAN1
	PMP22
	DCTN1
	BBS2
	MAFA
	SRC
	BMPR2
	GPHN
	CYP3A4
	CYP21A2
	EGF
	TPP1
	MET
	ATP8B1
	DGAT1
	ATP6V0A2
	MIR155
	NLRP12
	DOCK8
	PPARA
	SACS
	LOC126805877
	CRPPA
	NRXN1
	BDNF
	CPS1
	AICDA
	FOXA2
	FAH
	ERCC6
	MME
	PRKAG2
	CDKL5
	MALAT1
	CASP3
	PLAU
	GHRL
	GBE1
	CD40
	POMGNT2
	IGFBP2
	SERPINF1
	NAGA
	VCP
	NPR2
	PCSK1
	MAP2K1
	LAMB2
	HADH
	EZH2
	IL18
	IGFBP3
	MYH7
	MCOLN1
	PDGFRB
	HLA-A
	PNLIP
	CST3
	COL4A1
	NOTCH3
	HBA2
	GLP1R
	PKD1
	ATP6AP2
	GJB2
	GLUD1
	CACNA1D
	CUBN
	SPTLC2
	GJA1
	ITGB3
	AGXT
	GABRG2
	MTRR
	PCNT
	SMCHD1
	SCARB2
	MAPK8
	TNFSF11
	TNFRSF1B
	HGSNAT
	PRMT7
	KCNJ2
	ADRB3
	PLG
	NPPB
	HCFC1
	SLC40A1
	RPE65
	SLC29A3
	MTMR2
	HMOX1
	LINC01370
	TAFAZZIN
	OFD1
	BGLAP
	TNFRSF11B
	HP
	EMD
	TRPM4
	ALG13
	ALDH2
	TRPS1
	SIRT1
	TECPR2
	GRN
	MIR34A
	ATP1A2
	RBCK1
	SLC37A4
	CAVIN1
	STK11
	TNDM
	MAPK14
	D2HGDH
	POMC
	USH1C
	HMGCR
	MAPK3
	IGFBP1
	G6PD
	SMAD3
	MIR206
	COL17A1
	PARK7
	KCNA1
	MIR17
	TMEM67
	HSPB8
	CASQ2
	ALDH18A1
	ASS1
	C3
	PTPN2
	LAMP2
	FOS
	MMP1
	TMX2-CTNND1
	TF
	TFAP2A
	CYP2D6
	ABCB1
	PROM1
	SPG11
	LDB3
	CAV3
	SCP2
	CYP19A1
	ELAC2
	CDH1
	TIMP2
	HSD11B1
	IGF2-AS
	CREBBP
	FA2H
	CYBA
	L2HGDH
	CFH
	TAT
	NDRG1
	LIFR
	ADA
	SLC5A2
	SLC19A3
	MYH9
	COMT
	SLCO1B1
	SELENON
	LRPPRC
	OCA2
	PON2
	SMAD2
	PLP1
	PLTP
	PLOD2
	AP4B1-AS1
	VCAM1
	SEC23B
	FLT1
	ALPL
	XIAP
	ERBB3
	LAMA2
	ELP1
	SIGMAR1
	TAP2
	NR3C1
	JUN
	LOC129931597
	MT-TE
	OPA3
	CYP2C9
	SHBG
	CDK4
	RHO
	VRK1
	LPA
	TRIM32
	BEST1
	SELE
	SLC12A1
	CD4
	SST
	ALG1
	ABCA4
	MARS1
	SMN1
	SURF1
	P4HB
	CYCS
	MMP14
	GCKR
	MPO
	MMADHC
	KIT
	BCHE
	TPM2
	IGF2R
	KRT5
	NIDDM2
	GFPT1
	IDH1
	APC
	HYMAI
	SLC25A4
	NOTCH1
	KIF1C
	TYMP
	SOD2-OT1
	ELN
	KMT2D
	LINC02605
	GPT
	POLD1
	IKBKB
	ANGPT2
	CERNA3
	PIGA
	CPT1B
	PITX2
	UGT1A9
	GLI2
	DSP
	GNE
	SLC2A9
	AHI1-DT
	PMS2
	SCNN1A
	SMAD6
	FXN
	ITGAM
	SGCG
	KNG1
	SLC12A3
	ATP2A2
	PSAP
	MYC
	TRPC6
	CYP1A2
	CCND1
	AHSG
	TFAP2B
	HOGA1
	CYP17A1
	CCN2
	TWNK
	PRKCA
	MOCS1
	ACADSB
	LTA
	LCN2
	IFNA1
	IL1A
	DNAH8
	MVK
	PTH1R
	PGR-AS1
	BLM
	SLC4A1
	PANK2
	ATP7B
	PARP1
	HFE-AS1
	HSD17B4
	DCAF17
	RARS2
	FGF23
	SREBF1
	SOX2
	PEX7
	MBL2
	RIF1
	F5
	CR2
	MMAB
	CCL5
	HSPD1
	EFEMP2
	HGF
	MAPT
	IL17A
	TYK2
	PLA2G7
	SGCD
	CFB
	PEX6
	MCCC2
	UGT1A8
	SLC52A2
	ANK1
	BBS1
	PHKG2
	GNS
	GYS1
	ABCB4
	CHST14
	PTCH1
	ALG12
	TIMP1
	PLCE1
	CNBP
	LOC126807011
	PTPRN2
	MIR145
	TK2
	CLCN2
	CDK2
	ACADS
	BMP4
	MIR657
	UGT1A6
	ADCY10
	DIO2
	PAX3
	THBD
	ABCG5
	G6PC2
	PAX2
	IL2RG
	UGT1A4
	DES
	HK1
	ORAI1
	PCYT1A
	MOGAT2
	INPPL1
	IL13
	MIR140
	CYP2C19
	CELA2A
	HARS1
	GP1BA
	F3
	BIN1
	PCSK2
	ADA2
	SERPINC1
	DICER1
	LMNB2
	AP3B1
	WFDC21P
	SPTB
	CCR2
	MMAA
	AMN
	GSN
	SHC1
	RB1
	CLRN1
	NDUFS4
	FGA
	SLC30A10
	ACVR1
	BCL2L1
	ABCG2
	SRD5A2
	MUC1
	CDKN1A
	ALS2
	FLNB
	SLC34A1
	HADHB
	PRSS1
	IL1R1
	ARG1
	PRPH2
	TARDBP
	HSD17B10
	OCRL
	GLA
	CTSD
	SERPINF2
	LZTR1
	MSH6
	UCP3
	CHCHD10
	TMEM216
	GLI3
	APOA2
	UGT1A3
	GSK3B
	COL7A1
	HUWE1
	SREBF2
	PDCD1
	ANGPTL3
	ERCC4
	KITLG
	TGFBI
	AFG3L2
	CREB1
	IDE
	PCK1
	NPY
	PRL
	MMP3
	TTC19
	GATA2
	PLCG2
	PTGS1
	UGT1A7
	KCND3
	MNX1
	NR1H2
	MPI
	ACTA2
	GNA11
	KRT14
	PRKCB
	ALOX12B
	GGT1
	SLC27A1
	ROR2
	ABCC6
	MOGS
	CTNS
	SOX9
	LOC101928371
	RAB7A
	CDKN3
	CXCL10
	CIDEC
	DRD2
	SMC1A
	LITAF
	MIR146A
	PTH
	CSF2
	COL4A5
	CNR1
	PLA2G2A
	MMP13
	TUG1
	ADIPOR1
	PEX5
	ALG2
	COL6A2
	PTPN3
	MSX2
	NOD2
	A2M
	EIF2AK4
	MOCS2
	TGM2
	RMRP
	NAMPT
	LOC106627981
	GDF5
	EIF2AK2
	ACTG1
	PLCG1
	SHH
	PDZRN3-AS1
	SLC2A3
	UGT1A10
	PRKCZ
	PRKAA2
	SCNN1G
	ESR2
	EIF2S3
	MYH11
	FREM2
	FXYD2
	RUNX2
	KCNQ3
	GPT2
	GRHPR
	PTK2B
	SCN10A
	PNPLA6
	MMUT
	FUS
	NPHP1
	HSPA4
	CYP2E1
	EPCAM
	PRKACA
	PLA2G4A
	FOXO1
	MYL2
	VSX2
	KCNQ1OT1
	TMPO
	EIF2B1
	GFAP
	NOS1
	TBX5
	CDKN1C
	MIR7-3HG
	B3GAT3
	TAP1
	GYS2
	SMN2
	CXCL12
	ACTA1
	LRBA
	SLC2A10
	FBN2
	HPD
	LAMC2
	IGHE
	IDDM4
	BCS1L
	FOXC1
	FTH1
	CES1
	BBS10
	ETFDH
	PIK3C3
	DPM1
	TCTN2
	TRDN
	UBA1
	RUNX1
	UCP1
	MOGAT1
	PIK3CD
	HLA-C
	VAPB
	CXCR4
	WHRN
	ERCC8
	RNASEH2B
	GAMT
	PRKCG
	HOXD13
	CACNA1F
	IL12B
	MAPK10
	PAPSS2
	IDDM11
	PIK3CB
	KCTD7
	PSEN2
	SCN1B
	PEX1
	JAZF1
	TNFRSF13B
	ACVR2B
	ITCH
	ABCC2
	CYP27A1
	IDDM17
	PSMB8
	PDE6B
	TNNI3
	CD274
	MGLL
	XBP1
	MIR30E
	ATP6V1B1
	LMBRD1
	TNFRSF11A
	COL9A1
	GAPDH
	PIK3C2A
	POLR3A
	MDM2
	PC
	SCNN1B
	MAP2K2
	FH
	DGKE
	LOC107133510
	CUL3
	MT-CO1
	SNCA
	LRP2
	IDDM15
	CHKB-CPT1B
	LIPF
	PSEN1
	ITGB1
	CHKB
	MIAT
	SLC35C1
	FKBP10
	GNB3
	SI
	MGAT2
	SPARC
	PSMB9
	PKM
	AOC3
	PTHLH
	GSTM1
	ACADM
	PCK2
	PPARD
	HSPA5
	COG5
	IDDM8
	CALCA
	LEPQTL1
	SLC5A7
	TRMT10A
	ACTB
	SDHAF2
	KCNQ2
	APOH
	PDGFRA
	ANXA5
	HYAL1
	PDP1
	ANGPT1
	VTN
	IDDM6
	RAB3GAP2
	GATA3
	MIR146B
	SH2B3
	CPE
	NBN
	PNLIPRP2
	PDE4D
	PRRT2
	COL18A1
	CA2
	ADCY5
	SLC39A13
	ADIPOR2
	IFNB1
	IFNA2
	PLB1
	HMGB1
	GPX1
	RARRES2
	MYD88
	CYP2R1
	RRM2B
	HK2
	HSP90AA1
	TLR3
	JAK1
	SMAD5-AS1
	CLN3
	PHKA2
	IL7R
	BMP1
	MLH3
	TYRP1
	NTRK2
	SERPINA1
	ERCC3
	GPAT3
	IL15
	SPP1
	IDDM3
	HTR2A
	DPAGT1
	PLAUR
	COL8A2
	F9
	ELANE
	EXOSC3
	KCNE1
	MT-TK
	CDC73
	FARS2
	F8
	PTPN6
	MT-CO2
	ZEB2
	MIR210
	HLA-DPB1
	ACAD9
	SPG7
	UGT1A5
	ST3GAL4
	POMK
	MIR26B
	PYGL
	LRP6
	TNNT1
	IDDM7
	ADAMTS9
	PHOX2B
	OTX2
	ADAMTS13
	IL6R
	TEK
	DNAJB6
	CLEC16A
	PRPS1
	PTS
	HTRA1
	TGFB3
	ATRX
	SERPINB2
	MYH3
	CD79A
	EYS
	SIX3
	MT-ATP6
	CYBB
	SPTBN2
	SOCS3
	IDDMX
	F7
	SAMHD1
	SP1
	SLC22A5
	RPGR
	CBL
	ATL3
	FABP4
	GSTP1
	AKT3
	LRP1
	ADRB1
	LRRK2
	STAT2
	BAIAP2L1
	TG
	FGF21
	JAG1
	ITGA2B
	LRAT
	MPV17
	SUN2
	NDUFAF2
	CRX
	TREX1
	ZFYVE26
	THBS1
	GAL
	DHCR7
	CD28
	GNAS-AS1
	NAT2
	JAK3
	GJB6
	GPC3
	ALK
	POLH
	ATP1A3
	AMHR2
	GREM1
	FBLN5
	UNG
	HMGCS2
	CHRNA1
	IDDM13
	CAMK1D
	DUT
	SLC25A1
	ABCG8
	HEXA
	ACAN
	XYLT1
	HADHA
	CACNB2
	ALG3
	SLC25A46
	IKBKG
	GIP
	ALOX12
	OXTR
	NARS2
	PDGFB
	RAG2
	SERPING1
	MASP2
	CHUK
	NCOA1
	MIR192
	BMP7
	NR1H4
	ABCC9
	DOLK
	CD8A
	PYCR1
	DNA2
	PRKAA1
	CYB5R3
	HEXB
	IL4R
	GRB2
	STAT5B
	SDHC
	AIFM1
	COG7
	NPHP3
	AMBP
	OPTN
	NSD1
	COX5A
	WDR45
	XPC
	CCK
	OBSL1
	GJC2
	TCF4
	CXCR2
	ALG8
	PEX2
	PCNA
	MT-ND4
	IDDM18
	SERPINH1
	HDAC2
	SMARCB1
	SLC1A3
	RHOA
	CYP11B1
	DDC
	TREM2
	EDN3
	POLG2
	PALB2
	COL6A3
	LOC110806263
	ERBB4
	SOS1
	INF2
	AARS2
	STXBP2
	ARID1A
	GALC
	UBE3A
	SLC5A1
	DMXL2
	BAP1
	SLC18A2
	FUT2
	SEPSECS
	YARS2
	ATF6
	PPT1
	MIR122
	CDX2
	RETREG1
	APTX
	ACHE
	SAG
	IFNAR2
	FGB
	HSPA8
	CSF1
	EDNRA
	NR2E3
	MT-TP
	SLC6A4
	NDUFV1
	BBS7
	PRPF8
	GCH1
	ACADVL
	PLCB4
	CACNA1G
	BBS4
	STAR
	FMR1
	CLCN5
	CYP24A1
	EPHB4
	INVS
	SYNE2
	PNKP
	BCOR
	CALM2
	ITPR2
	SLC22A2
	POR
	ANK2
	GJB1
	BBS12
	NDUFS1
	MIF
	WDR62
	F2RL1
	DNAJC6
	ACVR2A
	VIM
	NAGS
	CSNK2A1
	GBA2
	IDDM23
	IDDM24
	SLCO1B3
	MIR143
	FURIN
	ETFA
	MIR221
	B4GAT1
	PHYH
	PCCB
	PPARGC1B
	PRKG1
	IL5
	WNT1
	NDUFS7
	ACOX1
	CTSK
	MYO5B
	PKP2
	TP63
	GC
	COMP
	AGPS
	TTC8
	TRIP11
	MGAM
	PHGDH
	MLXIPL
	COX10
	FADS1
	LDLRAP1
	CASP9
	HERC2
	CDK5
	CFAP418
	CYP11A1
	TXN
	MANF
	PPP2R2B
	RRAD
	MC1R
	KIF5A
	ZBTB24
	IMPG2
	PRODH
	NKX2-5
	MYH14
	AMACR
	FTL
	MIR223
	CEP57
	RAC1
	PDSS2
	KRT1
	KRT18
	C4A
	MIR132
	EPAS1
	CEBPA
	CNR2
	CCL3
	FLT4
	ARL6
	LOX
	CBLB
	PSAT1
	CARS2
	REEP1
	SPINT2
	CD69
	USF1
	FASN
	GDF2
	XIST
	ZNF469
	COL9A3
	CASP1
	LBR
	EBP
	HCN4
	MT-ND2
	MIR27A
	STUB1
	TUBA1A
	MIR222
	MT-TS2
	OPA1
	GSTT1
	OPRM1
	MIR181A2
	IL6ST
	ROBO2
	MT-ND5
	CD38
	ANGPTL8
	HAVCR2
	DSG2
	PRICKLE2
	CHEK1
	COL6A1
	TMEM231
	TET2
	ADRA2B
	COQ2
	ANKH
	CASP2
	THADA
	MCL1
	LHCGR
	FASTKD2
	NPHP4
	SELL
	GPIHBP1
	ATP8A2
	TFRC
	GPD1
	KEAP1
	LIMS2
	MYO5A
	DNMT3B
	PINK1
	DMPK
	DYRK1B
	VKORC1
	THBS2
	AGK
	CTSB
	DNMT3A
	ATP11A
	PPIB
	GRIN2B
	CALM1
	TBP
	COG1
	TIMP3
	B4GALT1
	SRD5A3
	KIF7
	VPS13B
	ACVR1B
	AHI1
	GSR
	CHST6
	GDF15
	OGG1
	ATP6V1A
[truncated: 5,747 more rows]

## Sheet: Supplemental Digital Content 02
AverageShortestPathLength	BetweennessCentrality	ClosenessCentrality	ClusteringCoefficient	Degree	Eccentricity	IsSingleNode	name	NeighborhoodConnectivity	NumberOfDirectedEdges	NumberOfUndirectedEdges	PartnerOfMultiEdgedNodePairs	Radiality	selected	SelfLoops	shared name	Stress	TopologicalCoefficient
2.14935	0.00653239	0.465257	0.385965	19	4	FALSE	ACHE	28.8421	0	19	0	0.981756	FALSE	0	ACHE	2156	0.253001
2.04545	0.00781149	0.488889	0.56	25	4	FALSE	HMOX1	30.12	0	25	0	0.983405	FALSE	0	HMOX1	2370	0.244878
2.11039	0.00404078	0.473846	0.535948	18	4	FALSE	GFAP	31.9444	0	18	0	0.982375	FALSE	0	GFAP	944	0.264004
2.02597	0.0114019	0.49359	0.342365	29	4	FALSE	SLC6A3	21.1724	0	29	0	0.983715	FALSE	0	SLC6A3	2890	0.173544
1.85714	0.0253095	0.538462	0.384437	42	3	FALSE	PPARG	25.8095	0	42	0	0.986395	FALSE	0	PPARG	5650	0.192608
2.05844	0.00496743	0.485804	0.581538	26	4	FALSE	NFE2L2	30.8462	0	26	0	0.983199	FALSE	0	NFE2L2	1606	0.257051
1.96753	0.0171187	0.508251	0.391129	32	3	FALSE	CYP3A4	26.5625	0	32	0	0.984642	FALSE	0	CYP3A4	5314	0.209154
2.15584	0.00928486	0.463855	0.38	25	4	FALSE	CYP2D6	22.04	0	25	0	0.981653	FALSE	0	CYP2D6	2436	0.205981
1.88961	0.0394816	0.52921	0.274775	37	4	FALSE	DRD2	21.5135	0	37	0	0.985879	FALSE	0	DRD2	8250	0.160347
2.12987	0.00544334	0.469512	0.441558	22	4	FALSE	HTR1A	24.3182	0	22	0	0.982066	FALSE	0	HTR1A	1794	0.213317
1.63636	0.107653	0.611111	0.251408	63	3	FALSE	AKT1	22.1429	0	63	0	0.989899	FALSE	0	AKT1	19324	0.151555
1.90909	0.0218166	0.52381	0.39489	42	3	FALSE	PTGS2	25.5476	0	42	0	0.98557	FALSE	0	PTGS2	5140	0.202759
1.8961	0.0133908	0.527397	0.424242	34	3	FALSE	GSK3B	28.6176	0	34	0	0.985776	FALSE	0	GSK3B	3812	0.210424
1.75325	0.0435128	0.57037	0.318431	51	3	FALSE	TNF	24.1176	0	51	0	0.988044	FALSE	0	TNF	10468	0.171047
1.84416	0.0400768	0.542254	0.387597	43	3	FALSE	CASP3	25.7442	0	43	0	0.986601	FALSE	0	CASP3	7820	0.191947
2.13636	0.0166443	0.468085	0.366667	21	4	FALSE	CYP1A2	22.0476	0	21	0	0.981962	FALSE	0	CYP1A2	3920	0.1934
1.68182	0.120221	0.594595	0.204125	62	3	FALSE	SRC	20.4194	0	62	0	0.989177	FALSE	0	SRC	19656	0.145737
1.92857	0.0273346	0.518519	0.258467	34	4	FALSE	ARRB2	23.1471	0	34	0	0.985261	FALSE	0	ARRB2	6170	0.175357
1.84416	0.0553806	0.542254	0.356589	43	3	FALSE	ESR1	25.6279	0	43	0	0.986601	FALSE	0	ESR1	10372	0.193622
1.88961	0.0424497	0.52921	0.247772	34	3	FALSE	GRIN2B	22.6176	0	34	0	0.985879	FALSE	0	GRIN2B	9166	0.165092
2.12338	0.00921452	0.470948	0.343874	23	4	FALSE	DRD1	21.8261	0	23	0	0.982169	FALSE	0	DRD1	2252	0.191457
2.24026	0.00524696	0.446377	0.324675	22	4	FALSE	SLC6A2	18.9545	0	22	0	0.980313	FALSE	0	SLC6A2	1356	0.189545
1.94156	0.0271209	0.51505	0.286988	34	4	FALSE	SLC6A4	20.5588	0	34	0	0.985055	FALSE	0	SLC6A4	6556	0.159143
2.1039	0.0140066	0.475309	0.378462	26	4	FALSE	HTR2C	21.5769	0	26	0	0.982478	FALSE	0	HTR2C	4528	0.189271
1.94156	0.0287748	0.51505	0.298387	32	4	FALSE	HTR2A	21.2812	0	32	0	0.985055	FALSE	0	HTR2A	7850	0.161222
1.86364	0.0360374	0.536585	0.379268	41	3	FALSE	MAPK3	25.9024	0	41	0	0.986291	FALSE	0	MAPK3	7632	0.193302
1.91558	0.0175046	0.522034	0.41129	32	3	FALSE	NR3C1	29.5312	0	32	0	0.985467	FALSE	0	NR3C1	4614	0.21875
2.22078	0.00379412	0.450292	0.461988	19	4	FALSE	PTGS1	28.5263	0	19	0	0.980623	FALSE	0	PTGS1	1024	0.27967
2.01948	0.0217985	0.495177	0.28	26	3	FALSE	PRKCB	24.8077	0	26	0	0.983818	FALSE	0	PRKCB	5692	0.199752
2.05844	0.0289966	0.485804	0.369231	26	4	FALSE	CACNA1C	20.1538	0	26	0	0.983199	FALSE	0	CACNA1C	7058	0.165195
2.16234	0.0288565	0.462462	0.391813	19	4	FALSE	PDE4D	20.3684	0	19	0	0.98155	FALSE	0	PDE4D	5190	0.181861
2.17532	0.0238036	0.459701	0.304094	19	4	FALSE	GOT2	19.9474	0	19	0	0.981344	FALSE	0	GOT2	5764	0.18134
2.06494	0.0427954	0.484277	0.298701	22	4	FALSE	GAD1	20.3182	0	22	0	0.983096	FALSE	0	GAD1	8682	0.165188
1.98052	0.0178327	0.504918	0.462963	28	3	FALSE	MAPK1	28.6071	0	28	0	0.984436	FALSE	0	MAPK1	3820	0.221761
1.99351	0.00601466	0.501629	0.515966	35	3	FALSE	NFKB1	27.6	0	35	0	0.98423	FALSE	0	NFKB1	1984	0.23
2.11688	0.00484037	0.472393	0.533333	25	4	FALSE	TLR2	27.36	0	25	0	0.982272	FALSE	0	TLR2	1340	0.244286
2.09091	0.00199186	0.478261	0.628571	21	3	FALSE	PIK3CA	30.5238	0	21	0	0.982684	FALSE	0	PIK3CA	772	0.256503
2.13636	0.00697754	0.468085	0.506494	22	3	FALSE	HMGCR	30.2727	0	22	0	0.981962	FALSE	0	HMGCR	1736	0.272727
2.1039	0.00408863	0.475309	0.546667	25	4	FALSE	PGR	28.92	0	25	0	0.982478	FALSE	0	PGR	1260	0.253684
2.22078	0.00483221	0.450292	0.470588	18	4	FALSE	NR1I2	26.2222	0	18	0	0.980623	FALSE	0	NR1I2	1574	0.249735
1.96104	0.0241005	0.509934	0.458689	27	3	FALSE	ESR2	28.7407	0	27	0	0.984745	FALSE	0	ESR2	5966	0.216096
1.99351	0.00969808	0.501629	0.44385	34	4	FALSE	TLR4	25.8824	0	34	0	0.98423	FALSE	0	TLR4	2502	0.21215
2.00649	0.00471166	0.498382	0.615942	24	3	FALSE	AR	32.6667	0	24	0	0.984024	FALSE	0	AR	1536	0.25323
2.14286	0.00567731	0.466667	0.553333	25	4	FALSE	CYP1A1	28.6	0	25	0	0.981859	FALSE	0	CYP1A1	1944	0.264815
2.05844	0.00822951	0.485804	0.521739	24	4	FALSE	CYP19A1	29.75	0	24	0	0.983199	FALSE	0	CYP19A1	2126	0.243852
2.13636	0.0013131	0.468085	0.705263	20	4	FALSE	TNFSF11	33.8	0	20	0	0.981962	FALSE	0	TNFSF11	436	0.296491
1.96104	0.0111032	0.509934	0.485057	30	3	FALSE	PPARA	30	0	30	0	0.984745	FALSE	0	PPARA	3270	0.230769
2.12338	0.00524418	0.470948	0.496667	25	4	FALSE	RXRA	27.48	0	25	0	0.982169	FALSE	0	RXRA	1520	0.245357
2.25325	0.00316861	0.443804	0.588235	17	4	FALSE	HDAC2	30.1765	0	17	0	0.980107	FALSE	0	HDAC2	558	0.304813
2.09091	0.0248312	0.478261	0.491228	19	3	FALSE	CACNA1A	23.8421	0	19	0	0.982684	FALSE	0	CACNA1A	6114	0.197042
2.29221	0.00353462	0.436261	0.48366	18	4	FALSE	CYP2C19	22.8889	0	18	0	0.979489	FALSE	0	CYP2C19	1192	0.240936
2.40909	0.00705723	0.415094	0.468421	20	4	FALSE	CACNA1D	17.2	0	20	0	0.977633	FALSE	0	CACNA1D	1764	0.215
2.44156	0.0128563	0.409574	0.480952	21	4	FALSE	CACNA1H	14.9524	0	21	0	0.977118	FALSE	0	CACNA1H	3396	0.202059
2.61039	0.00387175	0.383085	0.633987	18	4	FALSE	CACNA2D1	15.2222	0	18	0	0.974438	FALSE	0	CACNA2D1	1540	0.292735
2.50649	0.0073488	0.398964	0.620915	18	4	FALSE	CACNA1G	16.2778	0	18	0	0.976087	FALSE	0	CACNA1G	2558	0.242952
2.38961	0.0076841	0.418478	0.544118	17	4	FALSE	CACNA1B	19.3529	0	17	0	0.977943	FALSE	0	CACNA1B	1658	0.227682
2.46753	0.0110933	0.405263	0.588235	17	4	FALSE	CACNA1F	18.5882	0	17	0	0.976706	FALSE	0	CACNA1F	2766	0.253828
2.2013	0.00395921	0.454277	0.461905	21	4	FALSE	CYP27B1	27.381	0	21	0	0.980932	FALSE	0	CYP27B1	1298	0.258311
